# Supplementary material for: Functionalization of Stainless Steel with Hyperbranched Poly(viologen) Brushes for Enhanced Antimicrobial, Antifouling and Anticorrosion
Source: Molecules. 2025 May 31;30(11):2427. doi: 10.3390/molecules30112427 (PMC12156994; doi:10.3390/molecules30112427)
Supplement: Supplementary file 1 [file molecules-30-02427-s001.zip]

Archive with 1 entries (1 files):
- molecules-3500603-supplementary.pdf
